# Supplementary material for: Evaluation of nationwide analysis surveillance for methicillin-resistant Staphylococcus aureus within Genomic Medicine Sweden
Source: Microb Genom. 2025 Jan 27;11(1):001331. doi: 10.1099/mgen.0.001331 (PMC11893271; doi:10.1099/mgen.0.001331)
Supplement: Uncited Supplementary Material 2. [file mgen-11-01331-s002.xlsx]

## Sheet: Supplementary Table S4
Supplementary Table S4. QC data from figure 1
Complete table with the quality metrics from JASEN and 1928 from Site A-I and sample 2-20.
>10x mapped coverage %
	A	B	C	D	E1	E2	F	G	H	I
2	99.97329686	99.94229057	99.97441686	99.92136428	99.97376844	99.93657268	99.93716216	99.96899371	98.92285564	99.86660222
3	99.99534316	99.9879158	99.98797475	99.97954528	99.98803369	99.98001686	99.98007581	99.98773896	98.62010221	99.9845558
4	99.22684697	99.92596217	99.94930531	99.90538955	99.94034531	99.91824007	99.91712007	99.9439411	98.7324558	99.95496425
5	99.92124638	99.91181481	99.91535165	99.90957481	99.91535165	99.9121685	99.91246323	99.92124638	98.43866237	99.87108221
6	99.99009685	99.97842528	99.9813137	99.97435792	99.99009685	99.97447581	99.97429897	99.99009685	97.71078088	99.92213059
7	99.99534316	99.95254741	99.98785685	99.98249265	99.98768001	99.98349475	99.98284633	99.98773896	98.00952589	99.98107791
8	99.95985688	99.88640852	99.94677057	99.90780639	99.94965899	99.91835796	99.74982758	99.95443372	98.72190423	99.95720425
9	99.96021056	99.94358742	99.96333477	99.92997059	99.96333477	99.93545269	99.93545269	99.95101478	97.49904211	99.96333477
10	99.91405481	99.98544001	99.98773896	99.98314107	99.99534316	99.98337686	99.98349475	99.98803369	97.84070077	97.80350501
11	99.9801937	99.89018115	99.97895581	99.97400423	99.9801937	99.97406318	99.97429897	99.97960423	96.54721975	99.90538955
12	99.98473264	99.96056424	99.97689265	99.94276215	99.9769516	99.9515453	99.94948215	99.97376844	97.97645644	99.96056424
13	99.9791916	99.93533479	99.96728424	99.93056006	99.96168424	99.93315374	99.93739795	99.95107373	98.97201771	99.93109058
14	99.9230148	99.91222744	99.92136428	99.91063586	99.91535165	99.91222744	99.91210955	99.91564639	98.78468313	99.83365067
15	99.9791916	99.93769268	99.97205897	99.92684638	99.97329686	99.93598321	99.93450953	99.96592845	99.11496496	99.93050111
16	99.95850109	99.8703159	99.98768001	99.98314107	99.98768001	99.98331791	99.9834358	99.98768001	98.9732556	99.19000489
17	99.99534316	99.98773896	99.98768001	99.97984002	99.98768001	99.98001686	99.9813137	99.98768001	98.14722682	99.98196212
18	99.80081701	99.74169285	99.80848016	99.68610553	99.83683382	99.75088863	99.73980653	99.79079597	94.80733069	99.72960865
19	99.99776	99.97760002	99.9813137	99.97406318	99.9801937	99.97412213	99.97418107	99.99009685	98.19161415	99.63930136
20	99.99534316	99.98768001	99.98768001	99.31709531	99.98768001	99.98290528	99.9834358	99.98768001	98.4556392	99.64902766
Jasen cgmlst coverage %
	A	B	C	D	E1	E2	F	G	H	I
2	72.53193961	98.49012776	98.43205575	98.43205575	98.37398374	98.37398374	98.1416957	98.37398374	95.06387921	41.92799071
3	74.27409988	100	99.94192799	99.94192799	99.94192799	99.94192799	99.94192799	99.94192799	95.76074332	64.80836237
4	66.43437863	96.92218351	96.92218351	96.92218351	96.92218351	96.92218351	96.92218351	96.8641115	94.25087108	64.9825784
5	74.04181185	99.41927991	99.01277584	98.89663182	99.07084785	99.01277584	98.89663182	99.07084785	94.71544715	41.17305459
6	70.55749129	99.01277584	99.01277584	99.01277584	99.01277584	98.95470383	99.01277584	99.01277584	93.43786295	41.52148664
7	74.79674797	99.41927991	99.53542393	99.53542393	99.53542393	99.47735192	99.41927991	99.47735192	95.18002323	27.40998839
8	75.72590012	96.80603949	96.92218351	96.8641115	96.92218351	96.8641115	95.41231127	96.92218351	94.25087108	66.14401858
9	73.92566783	98.43205575	98.43205575	98.43205575	98.43205575	98.43205575	98.43205575	98.43205575	92.74099884	58.1300813
10	74.04181185	99.70963995	99.76771196	99.70963995	99.76771196	99.76771196	99.76771196	99.76771196	94.54123113	14.80836237
11	69.27990708	98.78048781	99.18699187	99.18699187	99.18699187	99.12891986	99.12891986	99.18699187	92.04413473	43.84436702
12	72.53193961	98.7224158	98.7224158	98.7224158	98.7224158	98.7224158	98.7224158	98.7224158	93.96051103	55.6329849
13	75.31939605	98.43205575	98.37398374	98.43205575	98.43205575	98.43205575	98.43205575	98.43205575	95.87688734	53.83275261
14	49.07084785	99.41927991	99.41927991	99.3612079	99.47735192	99.41927991	99.41927991	99.41927991	96.74796748	26.71312427
15	73.7514518	98.31591173	98.37398374	98.37398374	98.37398374	98.37398374	98.19976771	97.96747968	95.87688734	50.58072009
16	72.70615563	99.59349594	99.82578397	99.82578397	99.76771196	99.76771196	99.82578397	99.76771196	97.15447155	19.33797909
17	73.7514518	99.94192799	99.94192799	99.94192799	99.94192799	99.88385598	99.94192799	99.94192799	95.81881533	60.16260163
18	48.08362369	96.68989547	96.68989547	96.68989547	96.68989547	96.68989547	96.68989547	96.68989547	88.79210221	32.5203252
19	51.50987224	99.01277584	99.01277584	99.01277584	99.01277584	98.89663182	98.95470383	98.95470383	95.12195122	39.72125436
20	51.16144019	99.88385598	99.94192799	98.08362369	99.94192799	99.94192799	99.94192799	99.94192799	96.74796748	16.37630662
1928 cgmlst coverage %
	A	B	C	D	E1	E2	F	G	H	I
2	99.2371	99.1784	99.1784	99.1784	99.1784	99.1784	99.1784	99.1784	93.3099	98.885
3	99.4131	99.2958	99.3545	99.3545	99.3545	99.3545	99.3545	99.3545	91.608	99.4131
4	96.6549	98.4742	98.4742	98.4742	98.4742	98.4742	98.4742	98.4742	93.1925	98.7089
5	99.4131	99.4131	99.4131	99.4131	99.4131	99.4131	99.4131	99.4131	91.6667	99.4718
6	99.5305	99.4718	99.4718	99.4718	99.4718	99.4718	99.4718	99.4718	87.8521	99.2958
7	99.4718	99.1784	99.3545	99.3545	99.3545	99.3545	99.3545	99.3545	89.9648	98.885
8	98.5329	98.3568	98.4742	98.4742	98.4742	98.4742	96.4202	98.4742	91.6667	98.7089
9	98.6502	98.5915	98.5915	98.5915	98.5915	98.5915	98.5915	98.5915	88.3216	98.6502
10	99.061	99.1197	99.3545	99.3545	99.3545	99.3545	99.3545	99.3545	89.554	0
11	99.7653	98.9437	99.7653	99.7653	99.7653	99.7653	99.7653	99.7653	85.5634	99.2958
12	98.8263	98.8263	98.8263	98.8263	98.8263	98.8263	98.8263	98.8263	89.0845	98.8263
13	99.2371	99.2371	99.2371	99.2371	99.2371	99.2371	99.2371	99.2371	95.3052	99.1784
14	99.4718	99.4131	99.4131	99.4131	99.4131	99.4131	99.4131	99.4131	94.8944	98.2981
15	99.2371	99.1784	99.2371	99.1784	99.2371	99.2371	99.2371	99.2371	96.3615	99.1784
16	99.1197	98.4742	99.2958	99.2958	99.2958	99.2958	99.2958	99.2958	94.1315	0
17	99.3545	99.2371	99.2371	99.2371	99.2371	99.2371	99.2371	99.2371	91.6667	99.3545
18	97.1831	97.1244	97.1244	97.1244	97.1244	97.1244	97.1244	97.1244	80.5751	97.0657
19	99.4718	99.4718	99.4718	99.4718	99.4718	99.4718	99.4718	99.4718	91.9601	98.885
20	99.5305	99.2958	99.3545	93.2512	99.3545	99.3545	99.3545	99.3545	92.7817	96.4202
IQR
	A	B	C	D	E1	E2	F	G	H	I
2	0.3125	0.38317757	0.350282486	0.436363636	0.226890756	0.177842566	0.391549296	0.292682927	0.818181818	0.333333333
3	0.333333333	0.413793103	0.388571429	0.4296875	0.237288136	0.190860215	0.317307692	0.27184466	0.8125	0.270833333
4	0.953125	0.4	0.381578947	0.4375	0.242718447	0.181818182	0.288782816	0.262711864	0.825581395	0.306122449
5	0.288461538	0.4	0.339869281	0.418439716	0.228813559	0.176638177	0.356447689	0.265957447	0.897727273	0.428571429
6	0.275862069	0.4	0.444444444	0.433566434	0.275862069	0.20735786	0.305426357	0.257142857	0.931506849	0.34375
7	0.248062016	0.431818182	0.439153439	0.442748092	0.287356322	0.237762238	0.327586207	0.265625	0.830985915	0.42
8	0.208695652	0.404761905	0.401408451	0.436363636	0.257142857	0.193633952	0.426829268	0.205298013	0.853333333	0.260416667
9	0.286764706	0.431372549	0.344370861	0.428571429	0.247863248	0.19395466	0.351681957	0.23943662	0.944444444	0.285714286
10	0.496062992	0.433333333	0.25	0.432748538	0.236641221	0.198294243	0.349570201	0.271929825	0.867647059	0.476190476
11	0.244444444	0.513888889	0.43537415	0.404958678	0.30952381	0.195121951	0.31202046	0.273972603	0.903225806	0.34375
12	0.319148936	0.379310345	0.265432099	0.413580247	0.223404255	0.190327613	0.306329114	0.277777778	0.866666667	0.306122449
13	0.311594203	0.404494382	0.360465116	0.41025641	0.279411765	0.192468619	0.288265306	0.279069767	0.677966102	0.255319149
14	0.286885246	0.377952756	0.30952381	0.432926829	0.253012048	0.192857143	0.295336788	0.224637681	0.661016949	0.35483871
15	0.229007634	0.423529412	0.428571429	0.455882353	0.293478261	0.227941176	0.305210918	0.247191011	0.603174603	0.285714286
16	0.404040404	0.527272727	0.374407583	0.442307692	0.279569892	0.225165563	0.335820896	0.259259259	0.723684211	0.391304348
17	0.223214286	0.39	0.393442623	0.428571429	0.28	0.215384615	0.452	0.292682927	0.846153846	0.305555556
18	0.223744292	0.387387387	0.44	0.439716312	0.268817204	0.23880597	0.300395257	0.256637168	1.056603774	0.483333333
19	0.191549296	0.402439024	0.427710843	0.431952663	0.290322581	0.202764977	0.348268839	0.255813953	0.786885246	0.37037037
20	0.212962963	0.386666667	0.367567568	0.558823529	0.326530612	0.234177215	0.344608879	0.269230769	0.766666667	0.466666667
Assembly size
	A	B	C	D	E1	E2	F	G	H	I
2	2808089	2811701	2805677	2805625	2812927	2811085	2792305	2812354	2771390	2807212
3	2763924	2767514	2764472	2763102	2769387	2766093	2766804	2767783	2707897	2761094
4	2779379	2784078	2782571	2782391	2784063	2784454	2784960	2785512	2742005	2781573
5	2770257	2776991	2775164	2771101	2780042	2775201	2769571	2778460	2726272	2767348
6	2824326	2825756	2823995	2822076	2825097	2824516	2824433	2826045	2755336	2818994
7	2801297	2801852	2801514	2799109	2806484	2803995	2802463	2805553	2738161	2798734
8	2785195	2784070	2783035	2780601	2785725	2785190	2763573	2785561	2751269	2782778
9	2769041	2767331	2772227	2768903	2778068	2776938	2777390	2783726	2688509	2768463
10	2817249	2813240	2817060	2818971	2826944	2823463	2823303	2828769	2757475	2815204
11	2741043	2743699	2745187	2743096	2746319	2744322	2745126	2747082	2622717	2738633
12	2731305	2739456	2730842	2730760	2736579	2739440	2739022	2741389	2654052	2730718
13	2746544	2748271	2746628	2744070	2749604	2747414	2747984	2748712	2723765	2743888
14	2772414	2775655	2773974	2769654	2780580	2774379	2774779	2778904	2744090	2766670
15	2761581	2761380	2759375	2758276	2764444	2761227	2761823	2763666	2739474	2757366
16	2796258	2799349	2801996	2799001	2806338	2801512	2804060	2805323	2767915	2795007
17	2803016	2805914	2805923	2803174	2808663	2807107	2799313	2808607	2742458	2803864
18	2766168	2765699	2765577	2763716	2768242	2765969	2766331	2766963	2662352	2763255
19	2821833	2825330	2824012	2823637	2827702	2825522	2824107	2827531	2767758	2812419
20	2801700	2802364	2802040	2783086	2808274	2802986	2804860	2806841	2765135	2799491
number of contigs
	A	B	C	D	E1	E2	F	G	H	I
2	103	57	68	70	52	58	178	52	256	97
3	41	23	30	30	14	29	25	19	272	38
4	104	36	42	49	40	36	38	37	217	62
5	48	23	31	36	21	28	67	23	253	53
6	48	24	26	37	24	29	27	23	349	69
7	38	50	29	40	22	30	36	26	311	37
8	52	47	41	48	36	40	205	38	209	59
9	61	65	51	60	45	40	42	40	320	58
10	108	64	59	74	48	62	63	58	323	115
11	43	68	25	36	26	30	25	25	400	67
12	59	44	46	51	41	40	36	38	318	48
13	60	45	46	53	40	45	41	40	136	67
14	53	24	25	49	19	25	29	19	174	70
15	73	49	48	51	40	49	47	43	158	68
16	60	69	25	40	17	28	25	24	191	53
17	47	26	22	30	13	22	77	18	274	52
18	41	27	27	33	20	25	26	23	362	38
19	63	28	26	35	22	29	31	21	225	68
20	50	24	24	123	16	29	24	22	216	53
NG50
	A	B	C	D	E1	E2	F	G	H	I
2	92016	127616	119960	107035	168031	127517	34624	146628	21576	90657
3	168731	238067	222058	149136	611455	153344	149136	301655	20583	143096
4	74594	170832	137456	106989	137456	137456	170832	170832	25226	89156
5	143283	426085	170191	169720	298560	339577	81617	339640	24809	143090
6	139716	280424	260988	221952	280424	260988	208088	280424	15135	122935
7	170763	108295	196575	108295	315223	222805	129557	461242	18488	152303
8	105212	134648	170633	116137	170832	137456	26260	170832	30389	91975
9	109987	103867	173786	108955	173786	173786	173786	132115	18118	109465
10	70632	136804	198228	184068	535346	153472	149135	242302	20201	65691
11	152107	92161	325393	169184	325393	207880	324787	325428	11233	111554
12	92555	148145	127087	105699	173710	130875	150897	150599	15073	115174
13	127691	139315	153588	118672	169701	127785	153749	169916	43288	92266
14	143286	196785	203133	135911	426396	339550	196669	298560	35219	97973
15	102940	153588	138738	122204	153667	127703	129335	153588	32498	89527
16	136452	68433	238010	149135	611494	221980	314543	176287	32699	109056
17	280708	222381	313244	164881	611338	194086	76384	309484	24539	143652
18	238017	396368	268071	255102	396368	342924	396368	396368	12511	173876
19	114225	254788	260988	211814	280424	243849	175393	280424	28793	89566
20	170810	246004	238010	39182	611384	149135	314848	309538	28309	117131
mapped reads
	A	B	C	D	E1	E2	F	G	H	I
2	997832	1451639	2422371	2088089	1199660	6223614	14449064	1301211	1515403	297525
3	1096846	1149932	2325773	2364143	1190227	6830406	6193513	2167330	1376639	472003
4	1204247	1254762	2088257	1836969	1094660	7168321	8252828	1216010	1489010	901320
5	928768	913379	2018703	2616117	1219998	6466667	16256603	1990080	1566655	321167
6	1039109	1224109	2277486	2648274	890442	5542987	12956854	1479732	1318873	330186
7	1144285	603967	2501890	2368117	883640	5280355	3125679	1350190	1212646	477550
8	1041970	564665	1910179	2092279	1072836	6841726	1364508	1562114	1329313	897368
9	1197316	2169144	2016122	3050069	1189608	7222717	6571896	737852	1276092	630309
10	1152518	2119380	2595028	3088999	1344095	8687741	7126728	1197597	1197165	205997
11	817775	906384	1978834	2268982	434344	2994228	7840405	772247	1087095	331218
12	1619508	1167738	2072358	2913245	1944348	11538438	7773355	743730	1283148	489554
13	1232949	1217452	2281274	3483910	683260	4363474	7742262	919410	1011321	479671
14	1084982	1829755	2763250	2922826	842591	5168918	7762662	1465250	999836	322805
15	1196402	1122066	2719943	2558288	923461	4991049	8043054	917455	1062879	414581
16	876130	752173	2832309	2839033	923841	5542329	8042655	853340	1278853	234830
17	1024499	1489558	2368368	3492967	754016	4788587	15665320	855026	1138531	353869
18	1919325	1678175	2599931	2501800	1833037	9540832	9888541	1162521	980719	588787
19	3120890	1229769	2258894	3115953	638259	4026008	9970960	1394440	1057423	284391
20	1918454	1101091	2518928	646874	494129	2911756	9485647	819500	1026454	291987
Insert size - paierd reads
	A	B	C	D	E1	E2	F	G	H	I
2	NA	204	201	253	339	335	142	329	270	NA
3	NA	221	211	254	335	328	197	318	280	NA
4	NA	215	202	244	285	290	200	320	285	NA
5	NA	230	228	253	318	315	167	311	281	NA
6	NA	215	225	255	326	320	192	323	300	NA
7	NA	202	221	247	333	326	341	307	322	NA
8	NA	213	221	240	320	319	310	313	291	NA
9	NA	172	221	250	324	322	226	338	310	NA
10	NA	183	209	241	324	320	207	322	321	NA
11	NA	219	220	246	327	323	203	317	318	NA
12	NA	206	213	234	293	297	204	317	302	NA
13	NA	206	215	241	352	343	202	301	339	NA
14	NA	187	217	250	334	328	200	311	340	NA
15	NA	214	207	239	351	338	196	351	329	NA
16	NA	199	208	241	357	345	214	323	319	NA
17	NA	176	221	241	342	336	152	324	321	NA
18	NA	163	208	242	337	333	187	309	377	NA
19	NA	176	216	246	332	324	191	303	322	NA
20	NA	182	206	214	346	340	211	322	335	NA
NA = Not analysed
